# Supplementary material for: High density cultivation for efficient sesquiterpenoid biosynthesis in Synechocystis sp. PCC 6803
Source: Sci Rep. 2020 Apr 3;10:5932. doi: 10.1038/s41598-020-62681-w (PMC7125158; doi:10.1038/s41598-020-62681-w)
Supplement: Supplementary file 6 — Supplementary Information6. [file 41598_2020_62681_MOESM6_ESM.xlsx]

## Sheet: Molar ratios_HDC
Molar yields and ratios of sesquiterpenoids from HDC cultivation
Source data used for generation of Fig. 7
	molar mass [g·mol−1]	vol. yield [mg L-1] HDC - 48h	molar yield [µmol L-1] HDC - 48h	Ratio bisabolene : Patchoulol/Bisabolol	Bisabolol:Patchoulol		vol. yield [mg L-1] HDC - 96h	molar yield [µmol L-1] HDC - 96h	Ratio bisabolene : Patchoulol/Bisabolol	Bisabolol:Patchoulol		vol. yield [mg L-1] HDC - 144h	molar yield [µmol L-1] HDC - 144h	Ratio bisabolene : Patchoulol/Bisabolol	Bisabolol:Patchoulol		vol. yield [mg L-1] HDC - 192h	molar yield [µmol L-1] HDC - 192h	Ratio bisabolene : Patchoulol/Bisabolol	Bisabolol:Patchoulol
Bisabolene	204.57	11.2571	55.0279				53.0504	259.326				129.451	632.795				179.401	876.968
Patchoulol	222.372	1.75497	7.89206	6.97256	3.75553		6.99239	31.4446	8.2471	3.86941		10.2836	46.2449	13.6836	6.03765		17.3121	77.8521	11.2645	5.56202
Bisabolol	222.36	6.5905	29.6389	1.85661			27.0549	121.672	2.13136			62.0853	279.211	2.26637			96.2852	433.015	2.02526

## Sheet: Molar ratios_MC_192h
Molar yields and ratios of sesquiterpenoids from MC cultivation at tp 192h
	molar mass [g·mol−1]	vol. yield [mg L-1] MC - 192h	molar yield [µmol L-1] MC - 192h	Ratio bisabolene : Patchoulol/Bisabolol	Bisabolol:Patchoulol
Bisabolene	204.57	7.35259	35.9417
Patchoulol	222.372	1.31214	5.90064	6.09115	2.18838
Bisabolol	222.36	2.8713	12.9128	2.78341
