# Supplementary material for: High density cultivation for efficient sesquiterpenoid biosynthesis in Synechocystis sp. PCC 6803
Source: Sci Rep. 2020 Apr 3;10:5932. doi: 10.1038/s41598-020-62681-w (PMC7125158; doi:10.1038/s41598-020-62681-w)
Supplement: Supplementary file 7 — Supplementary Information7. [file 41598_2020_62681_MOESM7_ESM.txt]

Western Blot raw:
https://figshare.com/s/ff3b7264aac1e62b8e08 (private link)

Colony PCR raw:
https://figshare.com/s/d44b2804cd8af9abedbf

Plasmids:
10.6084/m9.figshare.10265072 (mVenus),
10.6084/m9.figshare.10265063 (AgBIS),
10.6084/m9.figshare.10265102 (MrBBS), 
10.6084/m9.figshare.10265069 (PcPs)

Plasmids (addgene - on hold):

133970 (mVenus)
133971 (AgBIS)
133972 (PcPs)
133973 (MrBBS)

Protocols
dx.doi.org/10.17504/protocols.io.2bxgapn (HDC cultivation)
dx.doi.org/10.17504/protocols.io.2bxgapn (CD medium)
dx.doi.org/10.17504/protocols.io.kj2cuqe (gas chromatography)
dx.doi.org/10.17504/protocols.io.mwdc7a6 (bisabolene sample preparation)
dx.doi.org/10.17504/protocols.io.xivfke6 (patchoulol sample preparation)
